# Supplementary material for: SuiteMSA: visual tools for multiple sequence alignment comparison and molecular sequence simulation
Source: BMC Bioinformatics. 2011 May 21;12:184. doi: 10.1186/1471-2105-12-184 (PMC3133551; doi:10.1186/1471-2105-12-184)
Supplement: Additional file 1 — 23 lipocalin protein sequences. The 23 lipocalin protein sequences obtained from Sánchez et al. [27] are included in fasta format. [file 1471-2105-12-184-S1.txt]

>Dmel_Karl  
YQTRRRSGPSNRCPKVGAIKNFDLERMMGCWHVVQYYASTELPEYACMRSHFSFSKEDQHITMNFSYIFAEDPLRKLVGNITWMIPKFQEPGHWQHTEDIYEGIYNTYVLDTDYDTWGVMHCAEKKKQPRYLSALLLSRKTSLADNEISFLRGKLPQDIDTSFMFNIGQESCDNLMESSRDDPLAYV
>Meug_BL    
VENIRSKNDLGVEKFVGSWYLREAAKTMFSIPLFDMDIKEVNLTPEGNLELVLLEKADRCVEKKLLLKKTQKPTEFEIYISSESASYTFSVMETDYDSYFFCLYNISDREKMACAHYVRRIEENKGMNEFKKILRTLAMPYTVIEVRTRDMCHV
>Rnor_PGDS  
QGHDTVQPNFQQDKFLGRWYSAGLASNSSWFREKKELLFMCQTVVAPSTEGGLNLTSTFLRKNQCETKVMVLQPAGVPGQYTYNSPHWGSFHSLSVVETDYDEYALFSKGTKGPGQDFRMATLYSRAQLLKEELKEKFITFSKDQGLTEEDVFLPQPDKCIQE
>Hsap_a1G2  
QIPLCANLVPVPITNATLDRITGKWFYIASAFRNEYNKSVQEIQATFFYFTPNKTEDTIFLREYQTRQNQCFYNSSYLNVQRENGTVSRYEGGREHVAHLLFLRDTKTLMGSYLDDEKNWGLSFYADKPETTKEQLGEFYEALDCLCIPRSDVYTDWKKDKCEPLEKQHEKERKQEE
>Hsap_C8GC  
QKPQRPRRPASPISTIQPKANFDAQQFAGTWLLVAVGSACFLQEQGHRAEATTLHVAPQGTAMAVSTFRKLDGICWQVRQLYGDTGVLGRFLLQARGARGAVHVVVAETDYQSFALYLERAGQLSVKLYARSLPVSDSVLSGFEQRVQEAHLTEDQFYFPKYGFCEAADQFHVLDEVRR
>Same_Laz   
AQETMGCADRSAINDFNATLYMGKWYEYAKMGSMYEEGGVCVTAEYSMSSNNITVVNSMKDNTTHEVNTTTGWAEFASELHTDGKLSVHFPNSPSVGNYWILSTDYDNYSVWSCVKRPDSAASTEISWILLRSRNSSNMTLERVEDELKNLQLDLNKYKTEQSAKYCA
>Mmus_MUP1  
HAEEASSTGRNFNVEKINGEWHTIILASDKEKIEDNGNFRLFLEQIHVLENSLVLKFHTVRDEECSELSMVADKTEKAGEYSVTYDGFNTFTIPKTDYDNFLAHLINEKDGETFQLMGLYGREPDLSSDIKERFAQLCEKHGILRENIDLSNANRCLQARE
>Hsap_NGAL  
QDSTSDLIPAPPLSKVPLQQNFQDNQFQGKWYVVGLAGNAILREDKDPQKMYATIYELKEDKSYNVTSVLFRKKKCDYWIRTFVPGCQPGEFTLGNIKSYPGLTSYLVRVVSTNYNQHAVFFKKVSQNREYFKITLYGRTKELTSELKENFIRFSKSLGLPENHVFPVPIDQCIDG
>Atha_OML   
MTEKKEMEVVKGLNVERYMGRWYEIASFPSRQPKNGVDTRATYTLNPDGTIHVLNETWSNGKRGFEGSAYKADPKSDEAKLKVKFYVPPFLPIIPVTGDYWVLYIDPDYQHAIGQPSRSYLWILSRTAQMEEETYKQLVEKAVEEGYDISKLHKTPQSDTPPESNTAPEDSKGVW
>Hsap_ApoD  
QAFHLGKCPNPPVQENFDVNKYLGRWYEIEKIPTTENGRCIQANYSLMENGKIKVLNQELRADGTVNQEGEATPVNLTEPAKLEVKFSWFMPSAPYWILATDYENYAVYSCTCIIQLFHVDFAWILARNPNLPPETVDSLKNILTSNNIDVKKMTVTDQVNCPKLS
>Msex_IcyA  
GDIFYPGYCPEVKPVDDFDLSAFAGAWHEIAKLPLEENEGKCTVAEYKYDGKKASVYNSFVINGVKEYMEGDLEIAPDAKLTKQGKYVMTFKFGPRVVVQVPWVLATDYKNYANYNCNYHPDKKAHSIHAWVLSRNKVLEGNTKEVVDNVLKTFSHLIDASFMSNEFSEAACQYSTTYSLTGPDR
>Ccri_Aphr  
QDFAELQGKWYTIVIAADNEKIEEGGPLRFYFRHIDCYKNCSEMEITFYVITNNQCSKTTVIGYLKGNGTYQTQFEGNNIFQPLYITSDKIFTNKNMDRAGQETNMIVVAGKGNALTPEENEILVQFAHEKKIPVENLNILATDTCPE
>Rnor_RBP   
ERDCRVSSFRVKENFDKARFSGLWYAIAKKDPELFLQDNIIAEFSVDEKGHMSATAKGRVRLLSNWEVCADMVGTFTDTEDPAKFKMKYWGVASFLQRGNDDHWIIDTDYDTFAQYSCRLQNLDGTCADSYSFVFSRDPNGLTPETRRLVRQRQEELCLERQRWIEHNGYCQSRPSRNSL
>Mmus_A1mg  
DPASTLPDIQVQENFSESRIYGKWYNLAVGSTCWLSRIKDKMSVQTLVLQEGATETEISMTSTRWRRGVCEEITGAYQKTDIDGKFLYHKSKWNITLESYVVHTNYDEYAFLTKKSSHHHGLTITAKLYGREPQLRDSLLQEFKDVALNVGISENSIFMPDRGECVPGDREVEPTSIAR
>Ddis_Lip   
VTYAYNSFKRYIPEGVHAVKPFYPEKYVGKWYEIARLYTYEKDLDKITAEYSINKDGSITVVNSGYNYKKKKREAKGIAYFVNGSDEGMLKVSFFGPFYSGYNVIAIDPDYKYAIAGQSFDYMWILSKEPTIPEKIKNSYLELAKSVGYDITKLIWSKQNENEN
>Dmel_GLaz  
AGTDAYGFGRCPNYPSMPKFNMSRVLGHWYEVERSFYLEIASGCTTFQFEPYNKGEQSKFSNFKLAVAIKNINRITGNPNVNIGYAPENSRSSIMDFKFTTRFPFPDVIARLLPGSGKYQVLYTDYENFALWSCGSIGSLGHSDQIWILGRDRDFEVDIRSKVYDVLKRLSLDPERLIISKNKQCPEAL
>Hsap_OBP2  
SFTLEEEDITGTWYVKAMVVDKFPEDRRPRKVSPVKVTALGGGNLEATFTFMREDRCIQKKILMRKTEEPGKYSAYGGRKLIYLQELPGTDDYVFYKDQRRGGLRYMGKLVGRNPNTNNLEALEEFKKLVQHKGLSEEDFTPLQTGSCVLEH
>Rnor_ERBP  
AVVKDFDISKFLGFWYEIAFASKMTGLAHKEEKMGAMVVELKENLLALTTTYYSDHCVLEKVTATEGDGPAKFQVTRLSGKKEVVVEATDYLTYAIDITSLVAGAVHRTMKLYSRSLDDNGEALYNFRKITSDHGFSETDYILKHDLTCVKVLQSAAESRP
>Dmel_NLaz  
AQVPFPGKCPDVKLLDTFDAEAYMGVWYEYAAYPFAEIGKKCIYANYSLIDNSTVSVVNAAINRFTGQPSVTGQAKVLGPGQLAVAFYPTQPLTKANYLVLGTDYESYAVYSCTSVTPLANFKIVWILTRQREPSAEAVDAARKILEDNDVSQAFLIDTVQKNCPRLDGNGTGLAGEDG
>Ggal_QS21 
AATVPDSSEVAGKWYIVALASNTSFLREKGKMKMVMARISFLGEDELEVSYAAPSKGCRKWETTFKKTSDDGELYYSEEAEKTVEVLDTDYKSYAIFATRVKDGRTLHMMRLYSRSREVSPTAMAIFRKLARERNYTDEMAVLPSQEECSVDEV
>Sscr_VEG   
AQEFPAVGQPLQDLLGRWYLKAMTSDPIPGKKPESVTPLILKALEGGDLEAQITFLIDGQCQDVTLVLKKTNQPFTFTAYDGKRVVYILPSKVKDHYIYCEGELDGQEVRMAKLVGRDPENNPEALEEFKEVARAKGLNPDVRPQQSETCSPGGN
>Btau_BLB   
LIVTQTMKGLDIQKVAGTWYSLAMAASDISLLDAQSAPLRVYVEELKPTPEGDLEILLQKWENGECAQKKIIAEKTKIPAVFKIDALNENKVLVLDTDYKKYLFCMENSAEPEQSLACQCLVRTPEVDDEALEKFDKALKALPMHIRLSNPTQLEEQCHI
>Hsap_Glyc  
VPAMDIPQTKQDLELPKLAGTWHSMAMATNNISLMATLKAPLRVHITSLLPTPEDNLEIVLHRWENNSCVEKKVLGEKTGNPKKFKINYTVANEATLLDTDYDNFLLCLQDTTTPIQSMMCQYLARVLVEDDEIMQGFIRAFRPLPRHLWYDLKQMEEPCRF
