# Supplementary material for: SuiteMSA: visual tools for multiple sequence alignment comparison and molecular sequence simulation
Source: BMC Bioinformatics. 2011 May 21;12:184. doi: 10.1186/1471-2105-12-184 (PMC3133551; doi:10.1186/1471-2105-12-184)
Supplement: Additional file 2 — The reference alignment of 23 lipocalin proteins. The alignment of the 23 lipocalin protein sequences obtained from Sánchez et al. [27] is included in fasta format. [file 1471-2105-12-184-S2.txt]

>Dmel_Karl  
YQTRRRSGPSNRCPKVGAIKNFDLERMMGCWHVVQYYASTELP---------EYACMRSHFSFSKEDQHITMNFSYIFAEDPL--RKLVGNITWMIPKFQEPGHWQHTEDIYEG-----IYNTYVLDTDYDTWGVMHCAEKKK--QPRYLSALLLSRKTSLADNEISFLRGKLPQD-IDTSF-MFNIGQESCDNLMESSRDDPLAYV
>Meug_BL    
------------VENIRSKNDLGVEKFVGSWYLREAAKT-------------MFSIPLFDMDIKEVNLTPEGNLELVLLEKA-----DRCVEKKLLLKKTQKPTEFEIYISSES----ASYTFSVMETDYDSYFFCLYNISDR----EKMACAHYVRRIE-ENKGMNEFKKILRTLAMPYTV-IEVRTRDMCHV-------------
>Rnor_PGDS  
------------QGHDTVQPNFQQDKFLGRWYSAGLASNSSW---------FREKKELLFMCQTVVAPSTEGGLNLTSTFLR----KNQCETKVMVLQPAGVPGQYTYNSPHWG----SFHSLSVVETDYDEYALFSKGTKGP--GQDFRMATLYSRAQLLKEELKEKFITFSKDQGLTEED-VFLPQPDKCIQE------------
>Hsap_a1G2  
------QIPLCANLVPVPITNATLDRITGKWFYIASAFRNEYN-------KSVQEIQATFFYFTPNKTEDTIFLREYQTRQN----QCFYNSSYLNVQRE--NGTVSRYEGG-----REHVAHLLFLRDTKTLMGSYLDDEKN-----WGLSFYADKPETTKEQLGEFYEALDCLCIPRSDV-YTDWKKDKCEPLEKQHEKERKQEE
>Hsap_C8GC  
QKPQRPRRPASPISTIQPKANFDAQQFAGTWLLVAVGSACFLQ---------EQGHRAEATTLHVAPQGTAMAVSTFRKLDG----ICWQVRQLYGDTG--VLGRFLLQARGAR----GAVHVVVAETDYQSFALYLERAG-------QLSVKLYARSLPVSDSVLSGFEQRVQEAHLTEDQ-FYFPKYGFCEAADQFHVLDEVRR-
>Same_Laz   
------AQETMGCADRSAINDFNATLYMGKWYEYAKMGSMYEE--------GGVCVTAEYSMSSNNITVVNSMKDNTTHEVNT---TTGWAEFASEL-HT-DGKLSVHFPNSPSVG-----NYWILSTDYDNYSVWSCVKRP-DSAASTEISWILLRSRNSSNMTLERVEDELKNLQLDLNKYKTEQSAKYCA--------------
>Mmus_MUP1  
----------HAEEASSTGRNFNVEKINGEWHTIILASDKEKI---------EDNGNFRLFLEQIHVLENSLVLKFHTVRDE----ECSELSMVADKTEK--AGEYSVTYDG-------FNTFTIPKTDYDNFLAHLINEKDG---ETFQLMGLYGREPDLSSDIKERFAQLCEKHGILREN-IDLSNANRCLQARE----------
>Hsap_NGAL  
QDSTSDLIPAPPLSKVPLQQNFQDNQFQGKWYVVGLAGNAI----------LREDKDPQKMYATIYELKEDKSYNVTSVLFR----KKKCDYWIRTFVPGCQPGEFTLGNIKSYP-GLTSYLVRVVSTNYNQHAVFFKKVSQN---REYFKITLYGRTKELTSELKENFIRFSKSLGLPENH-VFPVPIDQCIDG------------
>Atha_OML   
---------MTEKKEMEVVKGLNVERYMGRWYEIASFPSRQPKN-------GVDTRATYTLNPDGTIHVLNETWS-NGKRGF-----EGSAYKADPKSDEAKLKVKFYVPPFLPI-----IPVTGDYWVLYIDPDYQHAIGQP----SRSYLWILSRTAQMEEETYKQLVEKAVEEGYDISK-LHKTPQSDTPPESNTAPEDSKGVW
>Hsap_ApoD  
-----QAFHLGKCPNPPVQENFDVNKYLGRWYEIEKIPTTENG---------RCIQANYSLMENGKIKVLNQELRADGTVNQ-----EGEATPVNLTEP---AKLEVKFSWFMP-----SAPYWILATDYENYAVYSCTCIIQ--LFHVDFAWILARNPNLPPETVDSLKNILTSNNIDVKK-MTVTDQVNCPKLS-----------
>Msex_IcyA  
----GDIFYPGYCPEVKPVDDFDLSAFAGAWHEIAKLPLEENE--------GKCTVAEYKYDGKKASVYNSFVINGVKEYME----GDLEIAPDAKLTK--QGKYVMTFKFGPR---VVVQVPWVLATDYKNYANYNCNYHP-DKKAHSIHAWVLSRNKVLEGNTKEVVDNVLKTFSHLIDASFMSNEFSEAACQYSTTYSLTGPDR
>Ccri_Aphr  
---------------------QDFAELQGKWYTIVIAADNEKI---------EEGGPLRFYFRHIDCYKNCSEMEITFYVIT----NNQCSKTTVIGYLK-GNGTYQTQFEG-------NNIFQPLYITSDKIFTNKNMDRAG---QETNMIVVAGKGNALTPEENEILVQFAHEKKIPVEN-LNILATDTCPE-------------
>Rnor_RBP   
-------ERDCRVSSFRVKENFDKARFSGLWYAIAKKDPELFL--------QDNIIAEFSVDEKGHMSATAKGRVRLLSNWE----VCADMVGTFTDTE-DPAKFKMKYWGVASFLQRGNDDHWIIDTDYDTFAQYSCRLQNLDGTCADSYSFVFSRDPNGLTPETRRLVRQRQEELCLERQ-RWIEHNGYCQSRPSRNSL------
>Mmus_A1mg  
-------DPASTLPDIQVQENFSESRIYGKWYNLAVGSTCWLS-------RIKDKMSVQTLVLQEGATETEISMTSTRWRRG----VCEEITGAYQKTD--IDGKFLYHKSKWN----ITLESYVVHTNYDEYAFLTKKSSHH--HGLTITAKLYGREPQLRDSLLQEFKDVALNVGISENS-IFMPDRGECVPGDREVEPTSIAR-
>Ddis_Lip   
VTYAYNSFKRYIPEGVHAVKPFYPEKYVGKWYEIARLYTYEKD--------LDKITAEYSINKDGSITVVNSGYNYKKKKRE-----AKGIAYFVNGSD----EGMLKVSFFG--------PFYSGYNVIAIDPDYKYAIAGQ----SFDYMWILSKEPTIPEKIKNSYLELAKSVGYDITK-LIWSKQNENEN-------------
>Dmel_GLaz  
--AGTDAYGFGRCPNYPSMPKFNMSRVLGHWYEVERSFYLEIASGCTTFQFEPYNKGEQSKFSNFKLAVAIKNINRITGNPNVNIGYAPENSRSSIMDF--KFTTRFPFPDVIARLLPGSGKYQVLYTDYENFALWSCGSIGS--LGHSDQIWILGRDRDFEVDIRSKVYDVLKRLSLDPER-LIISKNKQCPEAL-----------
>Hsap_OBP2  
------------------SFTLEEEDITGTWYVKAMVVDKFPE---------DRRPRKVSPVKVTALGGGNLEATFTFMRED----RCIQKKILMRKTEE--PGKYSAYGGR-----KLIYLQELPGTDDYVFYKDQRRGGL------RYMGKLVGRNPNTNNLEALEEFKKLVQHKGLSEEDFTPLQTGSCVLEH-----------
>Rnor_ERBP  
----------------AVVKDFDISKFLGFWYEIAFASKM------------TGLAHKEEKMGAMVVELKENLLALTTTYYS---DHCVLEKVTATEGDG-PAKFQVTRLSG-------KKEVVVEATDYLTYAIDITSLVAG---AVHRTMKLYSRSLDDNGEALYNFRKITSDHGFSETD-YILKHDLTCVKVLQSAAESRP---
>Dmel_NLaz  
----AQVPFPGKCPDVKLLDTFDAEAYMGVWYEYAAYPFAEIG--------KKCIYANYSLIDNSTVSVVNAAINRFTGQPS-----VTGQAKVLGPGQ-----LAVAFYPTQP---LTKANYLVLGTDYESYAVYSCTSVTP--LANFKIVWILTRQREPSAEAVDAARKILEDNDVSQAF-LIDTVQKNCPRLDGNGTGLAGEDG
>Ggal_QS21 
-----------------AATVPDSSEVAGKWYIVALASNTS----------FLREKGKMKMVMARISFLGEDELEVSYAAPS---KGCRKWETTF-KKTS--DDGELYYSEEA------EKTVEVLDTDYKSYAIFATRVKDG---RTLHMMRLYSRSREVSPTAMAIFRKLARERNYTDEM-AVLPSQEECSVDEV----------
>Sscr_VEG   
-------------AQEFPAVGQPLQDLLGRWYLKAMTSDPIP----------GKKPESVTPLILKALEGGDLEAQITFLIDG----QCQDVTLVLKKTN---QPFTFTAYDG------KRVVYILPSKVKDHYIYCEGELDG----QEVRMAKLVGRDPENNPEALEEFKEVARAKGL-NPD-VRPQQSETCSPGGN----------
>Btau_BLB   
------------LIVTQTMKGLDIQKVAGTWYSLAMAASDISL--------LDAQSAPLRVYVEELKPTPEGDLEILLQKWE----NGECAQKKIIAEKTKIPAVFKIDAL-------NENKVLVLDTDYKKYLFCMENSAE---PEQSLACQCLVRTPEVDDEALEKFDKALKALPMHIRLSNPTQLEEQCHI-------------
>Hsap_Glyc  
---------VPAMDIPQTKQDLELPKLAGTWHSMAMATNNISL--------MATLKAPLRVHITSLLPTPEDNLEIVLHRWE----NNSCVEKKVLGEKTGNPKKFKINYTVA-------NEATLLDTDYDNFLLCLQDTTTP---IQSMMCQYLARVLVEDDEIMQGFIRAFRPLPRHLWY-DLKQMEEPCRF-------------
