# Supplementary material for: SuiteMSA: visual tools for multiple sequence alignment comparison and molecular sequence simulation
Source: BMC Bioinformatics. 2011 May 21;12:184. doi: 10.1186/1471-2105-12-184 (PMC3133551; doi:10.1186/1471-2105-12-184)
Supplement: Additional file 3 — The phylogenetic tree of 23 lipocalin proteins. The phylogenetic tree of the 23 lipocalin protein sequences obtained from Sánchez et al. [27] is included in Newick format. [file 1471-2105-12-184-S3.txt]

(((Ddis_Lip:1.0093059,Atha_OML:0.8969969):1.3570963,Hsap_ApoD:0.3447207):0.0852,((Dmel_NLaz:0.8008651,((Dmel_GLaz:1.4075732,Same_Laz:1.2573009):0.1178207,Msex_IcyA:1.6703565):0.1439733):0.1856264,(Dmel_Karl:2.3475366,(Rnor_RBP:1.8656970, ((((((Btau_BLB:0.3160180,Hsap_Glyc:0.6381421):0.5326599,Meug_BL:0.8755637):1.4551225,((Rnor_PGDS:0.4357870,Hsap_NGAL:1.0253870):0.5292846,(Mmus_MUP1: 0.7890084,Ccri_Aphr:1.7487024):0.9120180):0.1651272):0.1007552,((Mmus_A1mg:0.7808197,Hsap_C8GC:1.3278706):0.7052975,((Sscr_VEG:0.6334171,Hsap_OBP2:1.8798683):0.8045697,Hsap_a1G2:4.3324329):0.5309832):0.1734662):0.4519230,Ggal_QS21:1.0870960):0.3539863,Rnor_ERBP:1.1812067):1.1271613):0.4814631) :0.4631459):0.0852);
