# Supplementary material for: SuiteMSA: visual tools for multiple sequence alignment comparison and molecular sequence simulation
Source: BMC Bioinformatics. 2011 May 21;12:184. doi: 10.1186/1471-2105-12-184 (PMC3133551; doi:10.1186/1471-2105-12-184)
Supplement: Additional file 4 — Secondary structure predictions for 23 lipocalin proteins. The secondary structures for the 23 lipocalin proteins predicted by PSIPRED are provided in fasta format. [file 1471-2105-12-184-S4.txt]

>Dmel_Karl  
CCCCCCCCCCCCCCCCCCCCCCCCCCCCEEEEEEEEECCCCCCCCCEEEEEEEEECCCCEEEEEEEEEECCCCEEEEEEEEEEECCCCCCCCCEEEEECCCCCCEEEEEECCCCCEEEEEEEEECCCCCCEEEEEEEECCCCCCHHHHHHHHHHCCCCCCCCCEEECCCCCCCCCCCCCCCCCCCCC
>Meug_BL    
CCCCCCCCCCCCCCCCEEEEEEEEEECCCCCCCCCCCEEEEEECCCCCEEEEEECCCCCCHHEEEHHHHCCCCCEEEEEECCCCCEEEEEEEECCCCEEEEEEEEECCCCCEEEEEEEECCCCHHHHHHHHHHHHCCCCCEEEEECCCCCCCCC
>Rnor_PGDS  
CCCCCCCCCCCCCCCCEEEEEEEEEECCCCHHHCCCCEEEEEEEEEECCCCCEEEEEEEEECCCEEEEEEEEEECCCCCEEEECCCCCCCCEEEEEEEECCCCEEEEEECCCCCCCCEEEEEEEECCCCCCHHHHHHHHHHHHHCCCCCCCEEECCCCCCCCC
>Hsap_a1G2  
CCCCCCCCCCCCCCCCCCCCCCCEEEEEEEECCCCCHHHHCCEEEEEEEEECCCCCCEEEEEEEEEECCEEEEEEEEEEEEECCCEEEEECCCCCEEEEEEECCCCCEEEEEEECCCCCEEEEEEECCCCCCHHHHHHHHHHHHCCCCCCCCEEECCCCCCCCHHHHHHHHHHHHCC
>Hsap_C8GC  
CCCCCCCCCCCCCCCCCCCCCCCCCCCCEEEEEEEEECCCCHHCCCCEEEEEEEEECCCCCEEEEEEEEECCCCEEEEEEEEEECCCCCEEEEEECCCCCCEEEEEEEECCCCEEEEEEECCEEEEEEEEECCCCCHHHHHHHHHHHHHCCCCCCEEECCCCCCCCCCCCCCCCCCCCC
>Same_Laz   
CCCCCCCCCCCCCCCCCCCCCCEEEEEEEEECCCCCCCCEEEEEEEEECCCCEEEEEEEECCCCCCEEEEEEEEEECCCCCCCCEEEEECCCCCCCCCEEEEEECCCCCEEEEEEECCCCCCCCCEEEEEECCCCCCHHHHHHHHHHHHHCCCCCCCEEECCCCCCCC
>Mmus_MUP1  
CCCCCCCCCCCCCCCCCCEEEEEEEEEECCCCCCCCCCEEEEEEEEEECCCEEEEEEEEEECCCEEEEEEEEEECCCCCEEEEEECCEEEEEEECCCCCCEEEEEEECCCCCEEEEEEEECCCCCCCHHHHHHHHHHHHHCCCCCCCEEECCCCCCCCCCC
>Hsap_NGAL  
CCCCCCCCCCCCCCCCCCCCCCCCCCCCEEEEEEEEEECCCCCCCCCCCCEEEEEEEECCCCCEEEEEEEEECCCEEEEEEEEEECCCCCEEEEEECCCCCCCCCEEEEEEEECCCCEEEEEEEECCCCCEEEEEEECCCCCCCHHHHHHHHHHHHHCCCCCCCEEECCCCCCCCC
>Atha_OML   
CCCCCCCCCCCCCCCCCCCEEEEEEEEECCCCCCCCCCCEEEEEECCCCCEEEEEEEEECCCCCEEEEEEEECCCCCCCEEEEEEECCCCCCCCCCCCCEEEEEECCCCCEEEECCCCCEEEEEECCCCCCHHHHHHHHHHHHHCCCCCCCEEECCCCCCCCCCCCCCCCCCCCC
>Hsap_ApoD  
CCCCCCCCCCCCCCCCCCCCCCCEEEEEEEEECCCCCCCCEEEEEEECCCCCEEEEEEEEECCCCEEEEEEEEECCCCCCCEEEEEEEECCCCCCEEEEEECCCCEEEEEEEEEECCCCCCEEEEEEECCCCCHHHHHHHHHHHHHCCCCCCCEEECCCCCCCCCC
>Msex_IcyA  
CCCCCCCCCCCCCCCCCCCCCCCCEEEEEEEEECCCCCCCCEEEEEEEECCCEEEEEEEEEECCEEEEEEEEEEECCCCCCCCCCEEEEEEEECCCCCCCCCEEEEECCCCEEEEEEEECCCCCCCCEEEEEEECCCCCCHHHHHHHHHHHHHCCCCCCCCEEEECCCCCCCCCCCCCCCCCCCC
>Ccri_Aphr  
CCCCCCEEEEEEEEEEECCCCCCCCCCEEEEEEEEEECCCCCEEEEEEEEEECCEEEEEEEEEEECCCCEEEEEECCCEEEEEEECCCCEEEEEEECCCCCCEEEEEEEEECCCCCCHHHHHHHHHHHHHCCCCCCCEEECCCCCCCC
>Rnor_RBP   
CCCCCCCCCCCCCCCCCCCCCEEEEEEEEECCCCCCCCCEEEEEEECCCCCEEEEEEEEEEECCCCEEEEEEEEEEECCCCCCEEEEEECCCCCCCCCCCCCEEEEECCCCCEEEEEEEEECCCCCCCCCEEEEEECCCCCCCHHHHHHHHHHHHHCCCCCEEEEECCCCCCCCCCCCCC
>Mmus_A1mg  
CCCCCCCCCCCCCCCCCCCCCEEEEEEEEECCCCCCCCCCCCEEEEEEEEECCCCCEEEEEEEEEECCEEEEEEEEEEECCCCCEEEEECCCCCCCEEEEEEEECCCCEEEEEEEECCCCCCEEEEEECCCCCCCCHHHHHHHHHHHHHCCCCCCEEEECCCCCCCCCCCCCCCCCCCC
>Ddis_Lip   
CCEECCCCCCCCCCCCCCCCCCCCCCCCEEEEEEEEECCCCCCCEEEEEEEEECCCCCEEEEEEEEECCCCEEEEEEEEEEECCCCCCEEEEEEECCCCCCEEEEEECCCCCEEEEEECCCEEEEEECCCCCCHHHHHHHHHHHHHCCCCCCCEEECCCCCCCC
>Dmel_GLaz  
CCCCCCCCCCCCCCCCCCCCCCCCCCCEEEEEEEECCCEECCCEEEEEEEECCCCCCCEEEEEEEEEEECCEEEEECCEEEEEEEECCCCCCCEEEEEEEEECCCCCCCCCCCCCEEEEEEEECCCCCEEEEEEEECCCCCCCCEEEEEECCCCCCHHHHHHHHHHHHHCCCCCCCEEECCCCCCCCCC
>Hsap_OBP2  
CCCCCCCCCEEEEEEEEEEECCCCCCCCCCEEEEEEEEECCCCCEEEEEEEEECCCEEEEEEEEEECCCCCEEEEECCEEEEEEEECCCCCEEEEEEEEECCCEEEEEEEECCCCCCCCHHHHHHHHHHHHHCCCCCCCEEECCCCCCCCCC
>Rnor_ERBP  
CCCCCCCCCCCCEEEEEEEEEECCCCCCCCCCCEEEEEEEEECCEEEEEEEEECCCEEEEEEEEEECCCCEEEEEEECCCCEEEEEEECCCCCEEEEEEEECCCCEEEEEEEEECCCCCCHHHHHHHHHHHHHCCCCCCCEEEECCCCCCCCCCCCCCCCC
>Dmel_NLaz  
CCCCCCCCCCCCCCCCCCCCCCCCEEEEEEEEEECCCCCCEEEEEEEEEECCCCEEEEEEEEECCCCCEEEEEEEEECCCCCEEEEECCCCCCCCCEEEEEEECCCCEEEEEEEEECCCCCCCEEEEEECCCCCCHHHHHHHHHHHHHCCCCCCCEEECCCCCCCCCCCCCCCCCCCCC
>Ggal_QS21 
CCCCCCCCCCCEEEEEEEEEECCCCCCCCCCCEEEEEEEEECCCCCEEEEEEEECCCEEEEEEEEEECCCCCEEEEEECCCEEEEEEEECCCCEEEEEEEECCCCEEEEEEEEEECCCCCHHHHHHHHHHHHHCCCCCCEEECCCCCCCCCCCC
>Sscr_VEG   
CCCCCCCCCCCCCCCEEEEEEEEEECCCCCCCCCCCCCEEEEECCCCCEEEEEEEEECCCEEEEEEEEEEECCCCEEEEECCEEEEEEEECCCCCEEEEEEEECCCCEEEEEEEECCCCCCCHHHHHHHHHHHHHCCCCCCCCCCCCCCCCCCCC
>Btau_BLB   
CCCCCCCCCCCCCCCEEEEEEEEEEECCCCHHHCCCCCEEEEEEEEEECCCCCEEEEEEEEECCCEEEEEEEEEECCCCCEEEEEECCCEEEEEEECCCCCEEEEEEECCCCCEEEEEEEEECCCCCCHHHHHHHHHHHHHCCCCCCCCCCCCCCCCCCC
>Hsap_Glyc  
CCCCCCCCCCCCCCCCCCCEEEEEEEEEECCCHHHHCCCCCEEEEEEEEEECCCCCEEEEEEEEECCCEEEEEEEEEECCCCCEEEEEECCCEEEEEECCCCCCEEEEEEECCCCCEEEEEEEEECCCCCCHHHHHHHHHHHCCCCCCCEEECCCCCCCCCC
