# Supplementary material for: SuiteMSA: visual tools for multiple sequence alignment comparison and molecular sequence simulation
Source: BMC Bioinformatics. 2011 May 21;12:184. doi: 10.1186/1471-2105-12-184 (PMC3133551; doi:10.1186/1471-2105-12-184)
Supplement: Additional file 5 — The guide tree file. File name: lipocalinSuperfamily.tree. This file contains the guide tree along with other parameters used for the iSGv2.1 simulation of the lipocalin superfamily proteins. In addition to this file, Additional files 6-8 are used for the simulation. A brief instruction for setting up SuiteMSA using these files and running the simulation as described in the case study is included in the SuiteMSA package distribution. [file 1471-2105-12-184-S5.txt]

[:lipocalinSuperfamily_template.maroot(,,)]#a3.88#{20,0.0516702,lipocalin.idlen}(((Ddis_Lip:1.0093059,Atha_OML:0.8969969):1.3570963,Hsap_ApoD:0.3447207):0.0852,((Dmel_NLaz:0.8008651,((Dmel_GLaz:1.4075732,Same_Laz:1.2573009):0.1178207,Msex_IcyA:1.6703565):0.1439733):0.1856264,(Dmel_Karl:2.3475366,(Rnor_RBP:1.8656970, ((((((Btau_BLB:0.3160180,Hsap_Glyc:0.6381421):0.5326599,Meug_BL:0.8755637):1.4551225,((Rnor_PGDS:0.4357870,Hsap_NGAL:1.0253870):0.5292846,(Mmus_MUP1: 0.7890084,Ccri_Aphr:1.7487024):0.9120180):0.1651272):0.1007552,((Mmus_A1mg:0.7808197,Hsap_C8GC:1.3278706):0.7052975,((Sscr_VEG:0.6334171,Hsap_OBP2:1.8798683):0.8045697,Hsap_a1G2:4.3324329):0.5309832):0.1734662):0.4519230,Ggal_QS21:1.0870960):0.3539863,Rnor_ERBP:1.1812067):1.1271613):0.4814631) :0.4631459):0.0852);
