# Supplementary material for: SuiteMSA: visual tools for multiple sequence alignment comparison and molecular sequence simulation
Source: BMC Bioinformatics. 2011 May 21;12:184. doi: 10.1186/1471-2105-12-184 (PMC3133551; doi:10.1186/1471-2105-12-184)
Supplement: Additional file 6 — The simulation root MSA. File name: lipocalinSuperfamily_template.maroot. This file contains the multiple sequence alignment along with the patterns for the motif and template used for the lipocalin superfamily simulation. [file 1471-2105-12-184-S6.txt]

           000000000000000000000000000000000000000000000000000000000000000000000000000000000000000000000000000000000000000000000000000000000000000000000000000000000000000000000000000000000000000000000000000000000000000
Dmel.Karl  YQTRRRSGPSNRCPKVGAIKNFDLERMMGCWHVVQYYASTELP---------EYACMRSHFSFSKEDQHITMNFSYIFAEDPL--RKLVGNITWMIPKFQEPGHWQHTEDIYEG-----IYNTYVLDTDYDTWGVMHCAEKKK--QPRYLSALLLSRKTSLADNEISFLRGKLPQD-IDTSF-MFNIGQESCDNLMESSRDDPLAYV
Meug.BL    ------------VENIRSKNDLGVEKFVGSWYLREAAKT-------------MFSIPLFDMDIKEVNLTPEGNLELVLLEKA-----DRCVEKKLLLKKTQKPTEFEIYISSES----ASYTFSVMETDYDSYFFCLYNISDR----EKMACAHYVRRIE-ENKGMNEFKKILRTLAMPYTV-IEVRTRDMCHV-------------
Rnor.PGDS  ------------QGHDTVQPNFQQDKFLGRWYSAGLASNSSW---------FREKKELLFMCQTVVAPSTEGGLNLTSTFLR----KNQCETKVMVLQPAGVPGQYTYNSPHWG----SFHSLSVVETDYDEYALFSKGTKGP--GQDFRMATLYSRAQLLKEELKEKFITFSKDQGLTEED-VFLPQPDKCIQE------------
Hsap.a1G2  ------QIPLCANLVPVPITNATLDRITGKWFYIASAFRNEYN-------KSVQEIQATFFYFTPNKTEDTIFLREYQTRQN----QCFYNSSYLNVQRE--NGTVSRYEGG-----REHVAHLLFLRDTKTLMGSYLDDEKN-----WGLSFYADKPETTKEQLGEFYEALDCLCIPRSDV-YTDWKKDKCEPLEKQHEKERKQEE
Hsap.C8GC  QKPQRPRRPASPISTIQPKANFDAQQFAGTWLLVAVGSACFLQ---------EQGHRAEATTLHVAPQGTAMAVSTFRKLDG----ICWQVRQLYGDTG--VLGRFLLQARGAR----GAVHVVVAETDYQSFALYLERAG-------QLSVKLYARSLPVSDSVLSGFEQRVQEAHLTEDQ-FYFPKYGFCEAADQFHVLDEVRR-
Same.Laz   ------AQETMGCADRSAINDFNATLYMGKWYEYAKMGSMYEE--------GGVCVTAEYSMSSNNITVVNSMKDNTTHEVNT---TTGWAEFASEL-HT-DGKLSVHFPNSPSVG-----NYWILSTDYDNYSVWSCVKRP-DSAASTEISWILLRSRNSSNMTLERVEDELKNLQLDLNKYKTEQSAKYCA--------------
Mmus.MUP1  ----------HAEEASSTGRNFNVEKINGEWHTIILASDKEKI---------EDNGNFRLFLEQIHVLENSLVLKFHTVRDE----ECSELSMVADKTEK--AGEYSVTYDG-------FNTFTIPKTDYDNFLAHLINEKDG---ETFQLMGLYGREPDLSSDIKERFAQLCEKHGILREN-IDLSNANRCLQARE----------
Hsap.NGAL  QDSTSDLIPAPPLSKVPLQQNFQDNQFQGKWYVVGLAGNAI----------LREDKDPQKMYATIYELKEDKSYNVTSVLFR----KKKCDYWIRTFVPGCQPGEFTLGNIKSYP-GLTSYLVRVVSTNYNQHAVFFKKVSQN---REYFKITLYGRTKELTSELKENFIRFSKSLGLPENH-VFPVPIDQCIDG------------
Atha.OML   ---------MTEKKEMEVVKGLNVERYMGRWYEIASFPSRQPKN-------GVDTRATYTLNPDGTIHVLNETWS-NGKRGF-----EGSAYKADPKSDEAKLKVKFYVPPFLPI-----IPVTGDYWVLYIDPDYQHAIGQP----SRSYLWILSRTAQMEEETYKQLVEKAVEEGYDISK-LHKTPQSDTPPESNTAPEDSKGVW
Hsap.ApoD  -----QAFHLGKCPNPPVQENFDVNKYLGRWYEIEKIPTTENG---------RCIQANYSLMENGKIKVLNQELRADGTVNQ-----EGEATPVNLTEP---AKLEVKFSWFMP-----SAPYWILATDYENYAVYSCTCIIQ--LFHVDFAWILARNPNLPPETVDSLKNILTSNNIDVKK-MTVTDQVNCPKLS-----------
Msex.IcyA  ----GDIFYPGYCPEVKPVDDFDLSAFAGAWHEIAKLPLEENE--------GKCTVAEYKYDGKKASVYNSFVINGVKEYME----GDLEIAPDAKLTK--QGKYVMTFKFGPR---VVVQVPWVLATDYKNYANYNCNYHP-DKKAHSIHAWVLSRNKVLEGNTKEVVDNVLKTFSHLIDASFMSNEFSEAACQYSTTYSLTGPDR
Ccri.Aphr  ---------------------QDFAELQGKWYTIVIAADNEKI---------EEGGPLRFYFRHIDCYKNCSEMEITFYVIT----NNQCSKTTVIGYLK-GNGTYQTQFEG-------NNIFQPLYITSDKIFTNKNMDRAG---QETNMIVVAGKGNALTPEENEILVQFAHEKKIPVEN-LNILATDTCPE-------------
Rnor.RBP   -------ERDCRVSSFRVKENFDKARFSGLWYAIAKKDPELFL--------QDNIIAEFSVDEKGHMSATAKGRVRLLSNWE----VCADMVGTFTDTE-DPAKFKMKYWGVASFLQRGNDDHWIIDTDYDTFAQYSCRLQNLDGTCADSYSFVFSRDPNGLTPETRRLVRQRQEELCLERQ-RWIEHNGYCQSRPSRNSL------
Mmus.A1mg  -------DPASTLPDIQVQENFSESRIYGKWYNLAVGSTCWLS-------RIKDKMSVQTLVLQEGATETEISMTSTRWRRG----VCEEITGAYQKTD--IDGKFLYHKSKWN----ITLESYVVHTNYDEYAFLTKKSSHH--HGLTITAKLYGREPQLRDSLLQEFKDVALNVGISENS-IFMPDRGECVPGDREVEPTSIAR-
Ddis.Lip   VTYAYNSFKRYIPEGVHAVKPFYPEKYVGKWYEIARLYTYEKD--------LDKITAEYSINKDGSITVVNSGYNYKKKKRE-----AKGIAYFVNGSD----EGMLKVSFFG--------PFYSGYNVIAIDPDYKYAIAGQ----SFDYMWILSKEPTIPEKIKNSYLELAKSVGYDITK-LIWSKQNENEN-------------
Dmel.GLaz  --AGTDAYGFGRCPNYPSMPKFNMSRVLGHWYEVERSFYLEIASGCTTFQFEPYNKGEQSKFSNFKLAVAIKNINRITGNPNVNIGYAPENSRSSIMDF--KFTTRFPFPDVIARLLPGSGKYQVLYTDYENFALWSCGSIGS--LGHSDQIWILGRDRDFEVDIRSKVYDVLKRLSLDPER-LIISKNKQCPEAL-----------
Hsap.OBP2  ------------------SFTLEEEDITGTWYVKAMVVDKFPE---------DRRPRKVSPVKVTALGGGNLEATFTFMRED----RCIQKKILMRKTEE--PGKYSAYGGR-----KLIYLQELPGTDDYVFYKDQRRGGL------RYMGKLVGRNPNTNNLEALEEFKKLVQHKGLSEEDFTPLQTGSCVLEH-----------
Rnor.ERBP  ----------------AVVKDFDISKFLGFWYEIAFASKM------------TGLAHKEEKMGAMVVELKENLLALTTTYYS---DHCVLEKVTATEGDG-PAKFQVTRLSG-------KKEVVVEATDYLTYAIDITSLVAG---AVHRTMKLYSRSLDDNGEALYNFRKITSDHGFSETD-YILKHDLTCVKVLQSAAESRP---
Dmel.NLaz  ----AQVPFPGKCPDVKLLDTFDAEAYMGVWYEYAAYPFAEIG--------KKCIYANYSLIDNSTVSVVNAAINRFTGQPS-----VTGQAKVLGPGQ-----LAVAFYPTQP---LTKANYLVLGTDYESYAVYSCTSVTP--LANFKIVWILTRQREPSAEAVDAARKILEDNDVSQAF-LIDTVQKNCPRLDGNGTGLAGEDG
Ggal.QS-21 -----------------AATVPDSSEVAGKWYIVALASNTS----------FLREKGKMKMVMARISFLGEDELEVSYAAPS---KGCRKWETTF-KKTS--DDGELYYSEEA------EKTVEVLDTDYKSYAIFATRVKDG---RTLHMMRLYSRSREVSPTAMAIFRKLARERNYTDEM-AVLPSQEECSVDEV----------
Sscr.VEG   -------------AQEFPAVGQPLQDLLGRWYLKAMTSDPIP----------GKKPESVTPLILKALEGGDLEAQITFLIDG----QCQDVTLVLKKTN---QPFTFTAYDG------KRVVYILPSKVKDHYIYCEGELDG----QEVRMAKLVGRDPENNPEALEEFKEVARAKGL-NPD-VRPQQSETCSPGGN----------
Btau.BLB   ------------LIVTQTMKGLDIQKVAGTWYSLAMAASDISL--------LDAQSAPLRVYVEELKPTPEGDLEILLQKWE----NGECAQKKIIAEKTKIPAVFKIDAL-------NENKVLVLDTDYKKYLFCMENSAE---PEQSLACQCLVRTPEVDDEALEKFDKALKALPMHIRLSNPTQLEEQCHI-------------
Hsap.Glyc  ---------VPAMDIPQTKQDLELPKLAGTWHSMAMATNNISL--------MATLKAPLRVHITSLLPTPEDNLEIVLHRWE----NNSCVEKKVLGEKTGNPKKFKINYTVA-------NEATLLDTDYDNFLLCLQDTTTP---IQSMMCQYLARVLVEDDEIMQGFIRAFRPLPRHLWY-DLKQMEEPCRF-------------
template   *11111111111111111111111111111111111111111111111111111111111111111111111111111111111111111111111111111111111111111111111111111111111111111111111111111111111111111111111111111111111111111111111111111111111111
PS00213    ********************aaaaaaaaaaaaaa*****************************************************************************************************************************************************************************
