# Supplementary material for: SuiteMSA: visual tools for multiple sequence alignment comparison and molecular sequence simulation
Source: BMC Bioinformatics. 2011 May 21;12:184. doi: 10.1186/1471-2105-12-184 (PMC3133551; doi:10.1186/1471-2105-12-184)
Supplement: Additional file 7 — The lineage specification file. File name: lipocalinSuperfamily.spec. This file contains the motif specifications for lineages used for the lipocalin superfamily simulation. [file 1471-2105-12-184-S7.txt]

MOTIFS = 
{
	root:
		MARKER=a;
		NAME=Lipocalin prosite motif (PS00213);
		PATTERN=[DENG]-{A}-[DENQGSTARK]-x(0,2)-[DENQARK]-[LIVFY]-{CP}-G-{C}-W-[FYWLRH]-{D}-[LIVMTA];

	root:
		MARKER=1;
		NAME=template;
		PATTERN=x(7,27)-x(9,10)-x(6,14)-x(9,10)-x(4,5)-x(9,11)-x(6,10)-x(9,11)-x(1,3)-x(9,11)-x(1,6)-x(9,11)-x(2)-x(10,11)-x(1,4)-x(9,11)-x(3,4)-x(12,13)-x(12,32);
}
