# Supplementary material for: SuiteMSA: visual tools for multiple sequence alignment comparison and molecular sequence simulation
Source: BMC Bioinformatics. 2011 May 21;12:184. doi: 10.1186/1471-2105-12-184 (PMC3133551; doi:10.1186/1471-2105-12-184)
Supplement: Additional file 8 — The indel-length distribution file. File name: lipocalin.idlen. This file contains the indel-length distribution used for the lipocalin superfamily simulation. [file 1471-2105-12-184-S8.txt]

0.14343434343, 0.122860932554805, 0.105238455360609, 0.0901436466123726, 0.077213951846141, 0.0661388193594541, 0.0566522412293954, 0.0485263642048191, 0.0415660170160558, 0.0356040226563577, 0.0304971830431761, 0.0261228396169136, 0.0223759272679344, 0.0191664508316208, 0.0164173235407039, 0.0140625155177652, 0.0120454678375003, 0.0103177340669213, 0.00883781665534709, 0.00757017022603266, 
